# Supplementary material for: Salt Cocrystallization—A Method to Improve Solubility and Bioavailability of Dihydromyricetin
Source: Pharmaceutics. 2025 Sep 17;17(9):1209. doi: 10.3390/pharmaceutics17091209 (PMC12473929; doi:10.3390/pharmaceutics17091209)
Supplement: Supplementary file 1 [file pharmaceutics-17-01209-s001.zip]

Archive with 1 entries (1 files):
- pharmaceutics-3859672-supplementary.pdf
